# Supplementary material for: Natural killer cells modulate motor neuron-immune cell cross talk in models of Amyotrophic Lateral Sclerosis
Source: Nat Commun. 2020 Apr 14;11:1773. doi: 10.1038/s41467-020-15644-8 (PMC7156729; doi:10.1038/s41467-020-15644-8)
Supplement: Supplementary file 4 — Source Data [file 41467_2020_15644_MOESM4_ESM.xlsx]

## Sheet: Figure 1
Figure 1										spinal cord		motor cortex
					Sample size	Statistical test	p value	Significance				Controls	Patients
										0	29.2	0	27.6
	1a									0	27.8	0	27.5
					n=8 controls	two-tailed Student’s t-test	<0.001	** p<0.01		0	24.6	0	22.6
					n=12 ALS patients					0	24.1	0	22.6
										0	23.1	0	17.4
										0	22.5	0	17.4
										0	21.9	0	17.3
										0	20.2	0	12.7
											19.3		12.6
											17.5		10.3
											17.5		7.7
											14.8		7.7
					Sample size	Statistical test	p value	Significance		Controls	Patients
										19.8	2.34
	1b									8.36	10.5
					n=14 controls	two-tailed Student’s t-test	<0.001	** p<0.01		3.89	4.98
					n=15 ALS patients					16.5	6.88
										8.1	11.5
										18.1	8.76
										12.0	2.99
										17.0	8.63
										8.0	11.1
										5.9	4.91
										19.0	8.25
										18.0	4.6
										20.0	6.0
										16.0	1.8
											13.0

## Sheet: Figure 2
Figure 2
					hSOD1G93A mice Spinal Cord						hSOD1G93A mice Motor Cortex											Motor Cortex		Spinal Cord
	2a				8w	10w	13w	16w	19w		8w	10w	13w	16w	19w			2e				Veh	CCL2	Veh	CCL2
					0.82	4.47	4.27	2.13	1.55		0.85	3.79	2.32	0.71	0.49							0.771	0.0	4.08	3.33
					0.0	4.6	2.64	0.23	2.03		0.0	3.82	5.04	2.22	0.49							1.59	0.448	6.13	1.83
					0.22	2.08	2.62	0.89	0.0		0.0	7.15	3.83	2.29	0.6							2.32	0.813	3.9	1.59
					0.21	3.88	2.98	1.45	1.53		0.45	3.81	3.83	1.88	0.3							5.04	0.617	3.88	2.28
						3.9	3.57	0.67				4.12	2.99	0.82								3.83	0.0	0.76	0.85
						2.55	3.44	1.44				6.99	4.94	1.63								3.83	0.403	0.56	0.403
	2b				wt	hSOD1G93A												2g				hSOD1G93A		TDP43A315T
					2.3	3.01																Veh	NK1.1	Veh	NK1.1
					2.3	2.85																133	140	75	85
					2.1	2.35																135	142	77	88
					1.6	3.39																140	147	81	88
					1.7	1.5																135	148	81	94
						1.4																141	149
						1.4
						1.3
					GZMb			PRF			CD69
	2c				wt spleen	hSOD1G93A spleen	hSOD1G93A spinal cord	wt spleen	hSOD1G93A spleen	hSOD1G93A spinal cord	wt spleen	hSOD1G93A spleen	hSOD1G93A spinal cord					2h				Veh	NK1.1
					5.13	8.97	32.2	98.8	98.9	96.6	6.46	6.48	20.0									18	19
					18.2	8.6	22.2	78.5	98.8	100.0	5.07	7.22	20.0									18	19
					11.7	8.01	24.6	98.0	99.0	95.7	5.76	6.28	44.0									18	20
						9.52	10.2		99.1	100.0		6.63	17.4									19	20
						8.0	22.1		100.0	100.0		6.28	22.3									18	20
																						19	19
																						18	20

## Sheet: Figure 3
Figure 3
	3b				wt	hSOD1G93A
					0	73
					0	89
					0	88
					0	74
					0	95
															wt							hSOD1G93A
	3d				wt	wt-AbNKG2D	hSOD1G93A	hSOD1G93A-AbNKG2D							C	wt	Ab-NKG2D	Dynasore	Wiskostatin PRF-/-			C	hSOD1G93A	Ab-NKG2D	Dynasore	Wiskostatin PRF-/-
					1.76	1.51	4.03	1.85							100	108	103	104	110	100		94	80	102	97	108	129
					1.73	1.4	3.02	3.78							101	117	105	92	99	111		102	75	103	102	103	110
					3.7	3.16	3.14	2.11							94	108	97	99	88	94		100	71	99	91	93	81
					1.2	2.01	4.98	2.27							103	117	100	107	91	95		109	60	94	98	87	89
					3.5	1.83	5.6	2.64							100	98						110	52	99
					1.04	2.83									105	103						90	44	89
					2.12										98	107						93
					2.31
	3f				wt	hSOD1G93A	NK1.1	empty-D	siRNA-D	NKG2D-D
					8.25	4.0	5.0	5.3	4.51	7.83
					9.8	3.2	5.25	4.2	4.0	6.2
					8.25	2.7	4.4	2.7	3.87	5.91
					8.29	3.5	5.9	3.33	2.71	4.8
					9.23	2.4	5.2
						2.8

## Sheet: Figure 4
Figure 4
					Sample size	Statistical test	soma area
							wt	hSOD1G93A IgG	hSOD1G93A NK1.1
	4a						20.5	136.4	103.6
					n = 3 mice per treatment, 30 cells per mice	one-way ANOVA	89.4	78.4	106.8
							107.5	142.4	71.1
							42.4	112.4	103.0
							127.3	147.9	169.5
							89.3	70.2	142.4
							24.0	83.1	104.5
							43.7	121.5	112.6
							19.7	178.3	172.6
							109.0	116.8	185.6
							86.0	147.1	114.7
							21.5	174.9	80.6
							37.5	237.3	122.2
							78.8	124.9	207.0
							102.4	105.8	130.4
							40.2	175.0	73.3
							46.4	143.7	92.6
							54.3	158.0	141.1
							94.0	168.3	109.3
							36.8	40.1	118.6
							46.4	90.5	98.3
							100.6	193.7	185.9
							78.5	171.8	77.2
							97.6	105.0	142.3
							65.3	173.7	144.0
							63.1	207.2	90.0
							77.7	220.1	74.2
							132.8	240.1	102.2
							91.9	219.1	122.9
							61.3	220.1	170.3
	4b				wt	hSOD1G93A	hSOD1G93A-NK1.1
					2.85	4.79	3.84
					2.58	5.56	3.15
					2.91	6.4	3.45
					2.77	6.0	3.13

## Sheet: Figure 5
Figure 5
	5a					wt	hSOD1G93A	hSOD1G93A-NK1.1				5e					IgG	XMG1.2
						0.37	0.59	0.45									18	21
						0.29	0.698	0.413									18	19
						0.211	0.654	0.49									18	20
						0.345	0.73	0.427									19	20
						0.209	0.801	0.5									18	20
																	19	21
																	20
	5b					hSOD1G93A
						18.9
						21.5
						12.8						5h					wt	hSOD1G93A	NK1.1	XMG1.2
						11.6											1.0	5.47	1.32	1.01
						6.45											1.03	7.89	2.1	1.05
																	1.0	8.43	1.22	1.12
																	1.12	9.57	2.22	1.41
																	1.11	6.44	1.75	1.13
	5d					IgG	XMG1.2
						133	157
						130	149
						140	140										wt	hSOD1G93A	NK1.1
						135	151					5g					1.0	1.0	14.93
						141	148										0.8123	0.812	6.96
						142	153										1.2	4.92	33.13
						150											0.95	1.23	34.9
																	1.0	1.14	16.9

## Sheet: Figure 6
Figure 6
	6a					IgG	Ab-NK1.1
						0.013	0.021
						0.017	0.025
						0.008	0.022
						0.011	0.019
						0.014	0.021
	6b					IgG	Ab-NK1.1	XMG1.2
						1.0	1.68	1.97
						1.0	1.32	2.08
						1.04	1.52	1.91
						1.07	1.15	1.89
						1.11	1.86	1.91

## Sheet: Figure 7
Figure 7
					motor cortex		spinal cord										Sample size	Statistical test	p value	Significance		Controls	Patients
					Controls	sALS	Controls	sALS														0.0629	0.344
	7b				0	80	0	81					7f									0.0804	0.22
					0	89	0	88									n=6 controls	two-tailed Student’s t-test	0.036	* p<0.05		0.167	0.164
					3	88	1	94									n=9 ALS patients					0.102	0.43
					0	83	0	85														0.198	0.2
					0	95	2	86														0.197	0.104
					2	91	2	93															0.304
					0	91	0	99															0.15
					0	87	0	74															0.302
						79		82
						89		91
						88		89
						94		90														Controls	Patients
													7g
																	n=14 controls	two-tailed Student’s t-test	0.438			8.98	26.7
																	n=11 ALS patients					5.98	12.3
					Controls	sALS																9.31	9.13
					0.155	0.175																6.55	9.35
	7e				0.0	0.19																4.77	19.2
					0.105	0.205																2.82	11.2
																						6.8	3.99
																						4.3	6.78
																						9.4	2.94
																						25.0	0.75
																						6.5	12.6
																						11.0
																						5.5
																						11.0
													7i									Controls	Patients
																	n=8 controls	two-tailed Student’s t-test	0.506			88.7	79.7
																	n=15 ALS patients					92.7	80.2
																						96.1	80.2
																						68.0	78.8
																						51.7	82.8
																						70.3	83.4
																						84.6	91.3
																						69.4	35.0
																							77.5
																							82.9
																							83.6
																							82.9
																							83.6
																							88.4
																							88.0

## Sheet: Suppl. Figure 1
S Figure 1					Motor Cortex
	S1b				CD19				CD8				CD4
					10	13	16		10	13	16		10	13	16
					1.23	1.13	2.05		25.0	23.6	2.52		1.5	0.8	0.6
					1.41	1.9	1.55		32.3	19.4	9.8		2.0	4.2	0.53
					1.4	1.11	0.65		24.0	34.3	1.35		4.0	8.3	3.97
					0.89	0.7	2.0		28.5	32.0	1.35		2.0	8.0	0.0
					Spinal Cord
					CD19				CD8				CD4
					10	13	16		10	13	16		10	13	16
					0.99	1.69	1.25		23.0	7.8	1.14		3.6	3.9	0.82
					0.91	0.25	1.1		23.0	15.2	0.0		4.0	4.8	1.35
					1.59	1.0	0.44		32.7	20.23	1.14		1.0	0.3	0.82
					0.66	1.9	1.0		40.0	25.4	0.0		2.0	0.5	1.35

## Sheet: Suppl. Figure 2
S Figure 2
	S2c				Motor Cortex							Spinal Cord
					CD8				CD4			CD8				CD4
					IgG	NK1.1			IgG	NK1.1		IgG	NK1.1			IgG	NK1.1
					23.6	50.0			4.2	3.8		20.23	57.4			9.6	1.9
					19.4	29.4			5.6	8.8		25.4	53.1			6.2	3.9
					34.3	37.1			6.8	9.5		53.0	35.1			1.1	7.8
					32.0	62.9			4.2	8.6		61.9	55.8			3.9	3.8
					27.4				8.3			62.2				4.8
					39.2				8.0			33.2				0.3
																0.5

## Sheet: Suppl. Figure 3
S Figure 3
	S3d				wt	hSOD1G93A	hSOD1G93A-AbNK1.1
					9.3	3.9	7.2
					9.0	2.7	5.5
					8.55	2.2	4.9
					9.1	4.1	5.4
					9.4	3.3	6.0
	S3e				wt	hSOD1G93A	hSOD1G93A-AbNK1.1
					8.25	2.9	3.7
					10.0	3.11	4.0
					8.1	3.1	3.2
					9.5	3.2	4.0
	S3f				wt	hSOD1G93A	hSOD1G93A-AbNK1.1
					8.25	2.9	5.2
					9.0	3.11	3.9
					8.5	3.25	3.7

[truncated: 2 more sheets: Suppl. Figure 4, Suppl. Figure 6]
